# Supplementary material for: GC-MS, LC-MS/MS, Docking and Molecular Dynamics Approaches to Identify Potential SARS-CoV-2 3-Chymotrypsin-Like Protease Inhibitors from Zingiber officinale Roscoe
Source: Molecules. 2021 Aug 28;26(17):5230. doi: 10.3390/molecules26175230 (PMC8434146; doi:10.3390/molecules26175230)
Supplement: Supplementary file 1 [file molecules-26-05230-s001.zip]

Archive with 1 entries (1 files):
- molecules-1346289-supplementary.pdf
